# Supplementary material for: Intelligent tuning method for service scheduling in electric power communication networks based on operational risk and QoS guarantee
Source: PLoS One. 2025 Feb 24;20(2):e0317564. doi: 10.1371/journal.pone.0317564 (PMC11849824; doi:10.1371/journal.pone.0317564)
Supplement: S2 File — (ZIP) [file pone.0317564.s002.zip]

Archive with 3 entries (3 files):
- supporting information/Code sharing declaration.docx
- supporting information/Response to Reviewers.docx
- supporting information/~$sponse to Reviewers.docx
